# Supplementary material for: Pharmacological Modulation of Temporal Discounting: A Systematic Review
Source: Healthcare (Basel). 2023 Apr 6;11(7):1046. doi: 10.3390/healthcare11071046 (PMC10093895; doi:10.3390/healthcare11071046)
Supplement: Supplementary file 1 [file healthcare-11-01046-s001.zip]

Archive with 1 entries (1 files):
- healthcare-2188285-supplementary.pdf
